# Supplementary material for: Recombination in Bacterial Genomes: Evolutionary Trends
Source: Toxins (Basel). 2023 Sep 12;15(9):568. doi: 10.3390/toxins15090568 (PMC10534446; doi:10.3390/toxins15090568)
Supplement: Supplementary file 1 [file toxins-15-00568-s001.zip]

Archive with 1 entries (1 files):
- Table_S1_final.xlsx
