# Supplementary material for: Recombination in Bacterial Genomes: Evolutionary Trends
Source: Toxins (Basel). 2023 Sep 12;15(9):568. doi: 10.3390/toxins15090568 (PMC10534446; doi:10.3390/toxins15090568)
Supplement: Supplementary file 1 [file toxins-15-00568-s001.zip › Table_S1_final.xlsx]

## Sheet: Table S1
Table S1. Functional impact of recombination events. The table summarizes organism, recombination-affected genome parts (genes, genome regions, mobile genetic elements, extrachromosomal parts), and functional impact of the events. For the sake of convenience, the names of protein products are presented instead of genes. Abbreviations: T3SS – type III secretion system; TAA – trimeric autotransport…
Organism	Affected genome parts	Functional impact	Type	Reference
Acidovorax avenae	Pathogenicity island with T3SS genes	Adaptation of adhesins	Pathogenesis	(Zeng et al., 2017)
Acinetobacter baumanni	TAA genes; KL; carbapenemase; mer operon	Carbapenem resistance, tigecycline resistance; MDR phenotype; capsular changes; gene duplication; plasmid integration into the genome; biofilms formation	Pathogenesis	(Fondi et al., 2010; Bonnin et al., 2014; Holt et al., 2016; Liu et al., 2016; Schultz et al., 2016; Wright et al., 2016; Rahbar et al., 2019)
Actinobacillus actinomycetemcomitans	tad locus	Changes in host colonization patterns	Pathogenesis	(Planet et al., 2003)
Alteromonas macleodii	Housekeeping genes	Strains diversification	Ecological adaptation	(Ivars-Martínez et al., 2008)
Arsenophonus sp.	Housekeeping genes	Host adaptation	Symbiosis	(Mouton et al., 2012)
Arthrobacter nicotinovorans; Arthrobacter sp.	pAO1 plasmid; housekeeping genes	Acquiring nicotine catabolism pathway; strains differentiation between different glaciers	Ecological adaptation	(Mihasan and Brandsch, 2013; Liu et al., 2018)
Bacillus anthracis	Bams30 locus	Alterations in exosporium components	Pathogenesis	(Lista et al., 2006)
Bacillus cereus sensu lato	Transcriptional regulator plcR; housekeeping genes	Virulence alterations and host adaptations	Pathogenesis	(Ko et al., 2004; Rasigade et al., 2018)
Bacillus thuringiensis	Plasmids pBMB165,pIS56-63,pAP258 and pAO254, pBMB0228; toxins cry2A,pAP258 и pAO254, pBMB0228; toxins cry2A,	The emergence of new-toxin bearing plasmids; crystaliferous toxins diversity; adaptation to soil conditions	Pathogenesis; Ecological adaptation	(HÖFTE et al., 1986; Helgason et al., 1998; Wang et al., 2013b, 2013a; Murawska et al., 2014; Shu et al., 2017; Wang et al., 2020b)
Bartonella sp.	T4SS; BaGTA; housekeeping genes	Adhesion to erythrocytes surface; alterations in recombination rate during the infection; changes in host specificity	Pathogenesis	(Nystedt et al., 2008; Berglund et al., 2010; Paziewska et al., 2011; Guy et al., 2012; Bai et al., 2015; Tamarit et al., 2018)
Blochmannia	Genome regions	Indirect evidence of ancestral recombination based on large genome inversions in diverse strains	Symbiosis	(Williams and Wernegreen, 2015)
Borrelia sp.	Linear and circular plasmids encoding surface antigens and infectious proteins (OspE, OspF-Like, EppA, VlsE, etc.)	Plasmid diversity; changes in virulence	Pathogenesis	(Stevenson et al., 1998; Akins et al., 1999; Yabuki et al., 1999; Casjens et al., 2000, 2017, 2018; Miller and Stevenson, 2003)
Bradyrhizobium	ITS; housekeeping genes; SI region	Establishing symbiotic relationships with new hosts	Symbiosis	(Rivas et al., 2009; Van Berkum and Fuhrmann, 2009; Parker, 2012; Naamala et al., 2016)
Buchnera aphidicola	Plasmids bearing leucine and tryptophan synthesis genes	The emergence of chimeric plasmids with amino acids biosynthetic pathways depending on host requirements	Symbiosis	(Gil et al., 2006)
Burkholderia multivorans	Genome regions	Increased antibiotic resistance	Pathogenesis	(Diaz Caballero et al., 2018)
Burkholderia mallei	IS-associated genes	Alterations in virulence	Pathogenesis	(Losada et al., 2010)
Campylobacter jejuni	Multiple genome regions	Acquiring oxidoreductases essential for infection	Pathogenesis	(Biggs et al., 2011)
Chlamydia pneumoniae	Genes encoding virulence factors (tyrP, incA)	Strains diversification; adaptation to new geographic regions	Pathogenesis	(Roulis et al., 2015b, 2015a)
Chlamydia trachomatis	Genes encoding virulence factors (OmpA, T3SS); multiple genome regions	Changes in adhesion structures and secretion during the infection; antigenic variability; colonization of new tissues	Pathogenesis	(Lysén et al., 2004; Gomes et al., 2007; Joseph et al., 2011, 2012; Ferreira et al., 2012; Eder et al., 2017; Smelov et al., 2017)
Clostridioides (Clostridium) difficile	PaLoc island; genes encoding S-layer proteins; phiCD211 prophage; housekeeping genes	The emergence of toxins; antigenic diversity; antibiotic resistance	Pathogenesis	(Dingle et al., 2014; Elliott et al., 2014; Knight et al., 2015; Muñoz et al., 2017; Garneau et al., 2018; Mansfield et al., 2020)
Clostridium botulinum	Neurotoxin genes	Neurotoxins diversity	Pathogenesis	(Hill et al., 2009; Ng and Lin, 2014; Prisilla et al., 2017)
Clostridium perfringens	Genes encoding virulence factors	Changes in virulence	Pathogenesis	(Sawires and Songer, 2006)
Corynebacterium striatum	MDR phenotype-related chromosomal region	Resistance to multiple antibiotics	Pathogenesis	(Nudel et al., 2018)
Ehrlichia ruminantium	Housekeeping genes	Colonizing hosts in new geographic regions	Pathogenesis	(Adakal et al., 2009; Cangi et al., 2016)
Enterococcus faecium	Antibiotic resistance plasmids; genes encoding cell wall biosynthesis; insertions	Vancomycin resistance; serotype switching	Pathogenesis	(De Been et al., 2013; van Hal et al., 2016; Wardal et al., 2017; Bayjanov et al., 2019)
Escherichia coli	Antibiotic resistance and virulence plasmids; capsular locus; insertions; housekeeping genes; HPI island; O-antigene synthesis genes	Antibiotic resistance; heterogenicity of capsules; enterotoxins diversity; transferring virulence genes; populational diversification; changes in porins; the emergence of new virulent strains	Pathogenesis	(Schubert et al., 2010; Jobling and Holmes, 2012; Schink et al., 2013; Venturini et al., 2013; Feng et al., 2019; Sharma et al., 2019)
Flavobacterium psychrophilum	Housekeeping genes	The emergence of new virulent strains	Pathogenesis	(Knupp et al., 2019)
Helicobacter pylori	Genome regions; Genes encoding virulence factors (CagA, BabA, lipopolysaccharides synthesis enzymes, surface proteins)	Strains diversification; colonizing new animal hosts; the emergence of novel cytotoxins; surface adhesins diversity; serotype switching	Pathogenesis	(Lara-Ramírez et al., 2011; Duncan et al., 2012; Yahara et al., 2012; Didelot et al., 2013; Krebes et al., 2014; Mendoza-Elizalde et al., 2019)
Klebsiella pneumoniae	O-antigene synthesis genes; large genome regions; beta-lactamase bearing plasmids; capsular locus	Serotype switching; the emergence of new virulent strains; carbapenem resistance; incorporation of antibiotic resistance genes into the chromosome; capsular diversity	Pathogenesis	(Sugiyama et al., 1997; Chen et al., 2014; Hudson et al., 2014; Gaiarsa et al., 2015; Wyres et al., 2015; Comandatore et al., 2019)
Legionella pneumophila	Diverse genome regions; virulence loci (lipopolysaccharides biosynthesis, membrane proteins, effectors)	Strains diversification and emergence; changes in serological properties and infection course; interaction with host cells	Pathogenesis	(Costa et al., 2010, 2014; Gomez-Valero et al., 2011; Sánchez-Busó et al., 2014; David et al., 2017)
Leptospira sp.	Lig-genes; housekeeping genes	Alterations in immunogenic properties; strains diversification	Pathogenesis	(McBride et al., 2009; Caimi et al., 2017)
Listeria monocytogenes	Internalins genes; prophages	Adaptations in interaction with hosts cadherins; strains diversification	Pathogenesis	(Tsai et al., 2006; Orsi et al., 2008)
Mannheimia (Pasteurella) haemolytica	Leucotoxins genes; transferrin receptor gene	Secreted toxins diversity; regulation of iron ions influx during infection	Pathogenesis	(Davies et al., 2002; Lee and Davies, 2011)
Microcystis	Microcystins gene cluster	Micrycistins diversity	Ecological adaptation	(Mikalsen et al., 2003; Fewer et al., 2007)
Moraxella catarrhalis	Genes encoding surface proteins UspA	Cell adhesion modulation	Pathogenesis	(Hill et al., 2012)
Mycoplasma pneumoniae	Surface antigens genes; tandem repeats	Adaptation to host cells; strains diversity	Pathogenesis	(Rocha and Blanchard, 2002; Spuesens et al., 2009)
Neisseria meningitidis	Surface proteins loci (Opa, HpuAB, NHBA, locus pglB, TbpB); capsular locus; large genome regions	Alterations in adhesion and virulence; adaptation in pilus glycosylation patterns; capsular diversity; infectious outbreaks emergence; strains diversification	Pathogenesis	(Achtman, 1994; Harrison et al., 2008; Rishishwar et al., 2012; Muzzi et al., 2013; Lamelas et al., 2014; Lucidarme et al., 2016; Guo et al., 2018; Hao et al., 2018)
Ochrobactrum intermedium	Housekeeping genes	The emergence of virulent strains	Pathogenesis	(Aujoulat et al., 2014)
Orientia tsutsugamushi	Diverse genome loci, e.g., encoding membrane proteins	Changes in antigenic properties; strains diversification	Pathogenesis	(Kim et al., 2017)
Planktothrix sp.	NRPS-coding genes	Toxins diversity	Ecological adaptation	(Kurmayer and Gumpenberger, 2006; Rounge et al., 2008; Sogge et al., 2013)
Polynucleobacter sp.	Genome islands	Adaptation to different niches	Ecological adaptation	(Hoetzinger and Hahn, 2017)
Porphyromonas gingivalis	Virulence genes flanked by insertions	Alterations in virulence	Pathogenesis	(Dong et al., 1999)
Pseudomonas aeruginosa	O-antigene synthesis genes; housekeeping genes; different genome regions; megaplasmids	Changes in antigenic properties; strains diversification; antibiotic resistance	Pathogenesis	(Waine et al., 2009; Darch et al., 2015; Thrane et al., 2015; Cazares et al., 2020)
Pseudomonas stutzeri	Naphtalene degradation operon	Metabolic adaptation to contaminated areas	Ecological adaptation	(Bosch et al., 2000)
Pseudomonas syringae	T3SS genes	Changes in the secretion of virulence effectors	Pathogenesis	(Guttman et al., 2006; Monteil et al., 2013)
Pseudomonas viridiflava	Pathogenicity islands	Alterations in virulence	Pathogenesis	(Araki et al., 2007)
Rickettsia sp.	Virulence genes; multiple genome regions	Changes in antigentic properties; adaptations to hosts	Pathogenesis	(Wu et al., 2009; Hernández-López et al., 2013)
Salmonella enterica	Virulence genes;	Emergence os subspecies	Pathogenesis	(Desai et al., 2013)
Salmonella enterica серовар Typhimurium	Virulence genes; antibiotic-resistance loci; flagellin genes	Changes in antigenic properties; antibiotic resistance	Pathogenesis	(Smith et al., 1990; Liao et al., 2019)
Salmonella enterica серовар Dublin	Virulence plasmids	Rapid adaptation to host changes; virulence plasmids diversity	Pathogenesis	(Chu et al., 2008; Hong et al., 2008)
Salmonella enterica серовары Paratyphi A и Typhi	Multiple genome regions	Convergent specialization in colonizing human	Pathogenesis	(Didelot et al., 2007; Holt et al., 2009)
Sinorhizobium sp.	Housekeeping genes; symbiotic plasmids (pSymB and pSymA)	Strains diversification; establishment of symbiotic relationships	Symbiosis	(Cervantes et al., 2011; Guo et al., 2014; Toro et al., 2016)
Staphylococcus aureus	Virulence genes (SpA, aureolysisn, coagulase, lipoprotein synthesis cluster); housekeeping genes; large genome regions; antibiotic resistance plasmids	Evasion from immune response; alterations in immunogenic properties; strains diversification; rapid adaptation to hosts; antibiotic resistance	Pathogenesis	(Sabat et al., 2008; Tsuru and Kobayashi, 2008; Watanabe et al., 2009; Spoor et al., 2015; Santos-Júnior et al., 2016; Eto et al., 2019; Gawlik et al., 2020)
Staphylococcus haemolyticu	Insertion-flanked genes	Clinical strains emergence	Pathogenesis	(Bouchami et al., 2016)
Staphylococcus sciuri	SCCmec gene cassette	Resistance to beta-lactams	Pathogenesis	(Rolo et al., 2017)
Streptococcus agalactiae	Capsular locus; large genome regions	Serotype switching; the emergence of new strains	Pathogenesis	(Brochet et al., 2006; Berti et al., 2014; Campisi et al., 2016; Neemuchwala et al., 2016)
Streptococcus dysgalactiae	Housekeeping genes; group А antigene genes	Strains diversification; alterations in virulence; changes in antigenic properties	Pathogenesis	(McMillan et al., 2011; Chochua et al., 2019)
Streptococcus pneumoniae	Virulence genes (autolysin, pulis components, PspA); capsular locus; multiple genome regions; участки ICE; antibiotic resistance genes	Serotype switching; alterations in virulence; adaptation to cell-to-cell contacts with host; strains diversification; antibiotic resistance; changes in adhesion	Pathogenesis	(Muzzi et al., 2008; Donati et al., 2010; Morales et al., 2010; Pandya et al., 2011; Croucher et al., 2014, 2015; Cowley et al., 2018)
Streptococcus pyogenes	M-antigene biosynthesis genes; streptolysin genes	Changes in antigenic properties; alterations in virulence	Pathogenesis	(Whatmore et al., 1994; Turner et al., 2019)
Streptococcus salivarius	GTF genes	Changes in dental plaques density	Pathogenesis	(Giffard et al., 1993)
Streptococcus suis	Pathogenicity islands; multiple genome regions	Alterations in virulence; the emergence of new strains	Pathogenesis	(Li et al., 2011; Athey et al., 2015)
Streptomyces sp.	Housekeeping genes; biosynthetic gene clusters; plasmids	The emergence of new strains; strains diversification; diversity of synthesised antimicrobial metabolites	Ecological adaptation	(Starcevic et al., 2011; Cheng et al., 2016; Tidjani et al., 2019)
Teredinibacter	Housekeeping genes	Strains diversification; adaptation to hosts	Symbiosis	(Altamia et al., 2014)
turnerae
Thermotoga sp.	Multiple genome regions	Strains diversification	Ecological adaptation	(Nesbø et al., 2015)
Treponema sp.	Integrons; virulence genes	Strains diversification; evasion of the immune system; alterations in virulence	Pathogenesis	(Gray et al., 2006; Wu et al., 2013; Štaudová et al., 2014)
Vibrio cholerae	Integrative and conjugative elements; genes encoding virulence factors	Antibiotic resistance; strains diversification; changes in antigenic properties	Pathogenesis	(Feng et al., 2008; Spagnoletti et al., 2014)
Vibrio parahaemolyticus	Lagre genome region	Serotype switching; alterations in virulence	Pathogenesis	(Chen et al., 2011)
Vibrio vulnificus	Housekeeping genes	The rapid emergence of virulent strains	Pathogenesis	(Bisharat et al., 2007)
Wolbachia	Housekeeping genes; genes encoding symbiosis factors (WSP, ankyrin-rich proteins)	Establishment of symbiotic relationships; strains diversification; induction of host cytoplasmic incompatibility	Symbiosis	(Werren and Bartos, 2001; Verne et al., 2007; Siozios et al., 2013; Bonneau et al., 2018; Wang et al., 2020a)
Xanthomonas citri	Multiple genome regions	Adaptation to diverse hosts	Pathogenesis	(Gordon et al., 2015)
Xanthomonas gardneri	Housekeeping genes	Strains diversification	Pathogenesis	(Timilsina et al., 2015)
Xanthomonas perforans	Genes encoding virulence factors; housekeeping genes	Alterations in phenotypical characteristics of infection; strains diversification	Pathogenesis	(Newberry et al., 2019; Timilsina et al., 2019)
Xylella fastidiosa	Genes encoding virulence factors; housekeeping genes	Adaptation in colonizing hosts; the emergence of new virulent strains	Pathogenesis	(Jacques et al., 2016; Potnis et al., 2019)
Yersinia pseudotuberculosis	Housekeeping genes	Strains diversification; alterarions in virulence	Pathogenesis	(Ch’Ng et al., 2011)
References
Achtman, M. (1994). Clonal spread of serogroup A meningococci: a paradigm for the analysis of microevolution in bacteria. Mol. Microbiol. 11, 15–22. doi:10.1111/j.1365-2958.1994.tb00285.x.
Adakal, H., Meyer, D. F., Carasco-Lacombe, C., Pinarello, V., Allègre, F., Huber, K., et al. (2009). MLST scheme of Ehrlichia ruminantium: Genomic stasis and recombination in strains from Burkina-Faso. Infect. Genet. Evol. 9, 1320–1328. doi:10.1016/j.meegid.2009.08.003.
Akins, D. R., Caimano, M. J., Yang, X., Cerna, F., Norgard, M. V., and Radolf, J. D. (1999). Molecular and evolutionary analysis of Borrelia burgdorferi 297 circular plasmid-encoded lipoproteins with OspE- and OspF-like leader peptides. Infect. Immun. 67, 1526–1532. doi:10.1128/iai.67.3.1526-1532.1999.
Altamia, M. A., Wood, N., Fung, J. M., Dedrick, S., Linton, E. W., Concepcion, G. P., et al. (2014). Genetic differentiation among isolates of Teredinibacter turnerae, a widely occurring intracellular endosymbiont of shipworms. Mol. Ecol. 23, 1418–1432. doi:10.1111/mec.12667.
Araki, H., Innan, H., Kreitman, M., and Bergelson, J. (2007). Molecular evolution of pathogenicity-island genes in Pseudomonas viridiflava. Genetics 177, 1031–1041. doi:10.1534/genetics.107.077925.
Athey, T. B. T., Auger, J. P., Teatero, S., Dumesnil, A., Takamatsu, D., Wasserscheid, J., et al. (2015). Complex population structure and virulence differences among serotype 2 streptococcus suis strains belonging to sequence type 28. PLoS One 10, 1–16. doi:10.1371/journal.pone.0137760.
Aujoulat, F., Romano-Bertrand, S., Masnou, A., Marchandin, H., and Jumas-Bilak, E. (2014). Niches, population structure and genome reduction in Ochrobactrum intermedium: Clues to technology-driven emergence of pathogens. PLoS One 9. doi:10.1371/journal.pone.0083376.
Bai, Y., Hayman, D. T. S., McKee, C. D., and Kosoy, M. Y. (2015). Classification of Bartonella Strains Associated with Straw-Colored Fruit Bats (Eidolon helvum) across Africa Using a Multi-locus Sequence Typing Platform. PLoS Negl. Trop. Dis. 9, 1–16. doi:10.1371/journal.pntd.0003478.
Bayjanov, J. R., Baan, J., Rogers, M. R. C., Troelstra, A., Willems, R. J. L., and van Schaik, W. (2019). Enterococcus faecium genome dynamics during long-term asymptomatic patient gut colonization. Microb. Genomics 5. doi:10.1099/mgen.0.000277.
Berglund, E. C., Ellegaard, K., Granberg, F., Xie, Z., Maruyama, S., Kosoy, M. Y., et al. (2010). Rapid diversification by recombination in Bartonella grahamii from wild rodents in Asia contrasts with low levels of genomic divergence in Northern Europe and America. Mol. Ecol. 19, 2241–2255. doi:10.1111/j.1365-294X.2010.04646.x.
Berti, F., Campisi, E., Toniolo, C., Morelli, L., Crotti, S., Rosini, R., et al. (2014). Structure of the type IX Group B Streptococcus capsular polysaccharide and its evolutionary relationship with types V and VII. J. Biol. Chem. 289, 23437–23448. doi:10.1074/jbc.M114.567974.
Biggs, P. J., Fearnhead, P., Hotter, G., Mohan, V., Collins-Emerson, J., Kwan, E., et al. (2011). Whole-genome comparison of two campylobacter jejuni isolates of the same sequence type reveals multiple loci of different ancestral lineage. PLoS One 6. doi:10.1371/journal.pone.0027121.
Bisharat, N., Cohen, D. I., Maiden, M. C., Crook, D. W., Peto, T., and Harding, R. M. (2007). The evolution of genetic structure in the marine pathogen, Vibrio vulnificus. Infect. Genet. Evol. 7, 685–693. doi:10.1016/j.meegid.2007.07.007.
Bonneau, M., Atyame, C., Beji, M., Justy, F., Cohen-Gonsaud, M., Sicard, M., et al. (2018). Culex pipiens crossing type diversity is governed by an amplified and polymorphic operon of Wolbachia. Nat. Commun. 9, 1–10. doi:10.1038/s41467-017-02749-w.
Bonnin, R. A., Poirel, L., and Nordmann, P. (2014). New Delhi metallo-β-lactamase-producing Acinetobacter baumannii: A novel paradigm for spreading antibiotic resistance genes. Future Microbiol. 9, 33–41. doi:10.2217/fmb.13.69.
Bosch, R., García-Valdés, E., and Moore, E. R. B. (2000). Complete nucleotide sequence and evolutionary significance of a chromosomally encoded naphthalene-degradation lower pathway from Pseudomonas stutzeri AN10. G. Gene 245, 65–74. doi:10.1016/S0378-1119(00)00038-X.
Bouchami, O., De Lencastre, H., and Miragaia, M. (2016). Impact of insertion sequences and recombination on the population structure of Staphylococcus haemolyticus. PLoS One 11, 1–17. doi:10.1371/journal.pone.0156653.
Brochet, M., Couvé, E., Zouine, M., Vallaeys, T., Rusniok, C., Lamy, M. C., et al. (2006). Genomic diversity and evolution within the species Streptococcus agalactiae. Microbes Infect. 8, 1227–1243. doi:10.1016/j.micinf.2005.11.010.
Caimi, K., Repetto, S. A., Varni, V., and Ruybal, P. (2017). Leptospira species molecular epidemiology in the genomic era. Infect. Genet. Evol. 54, 478–485. doi:10.1016/j.meegid.2017.08.013.
Campisi, E., Rinaudo, C. D., Donati, C., Barucco, M., Torricelli, G., Edwards, M. S., et al. (2016). Serotype IV Streptococcus agalactiae ST-452 has arisen from large genomic recombination events between CC23 and the hypervirulent CC17 lineages. Sci. Rep. 6, 1–11. doi:10.1038/srep29799.
Cangi, N., Gordon, J. L., Bournez, L., Pinarello, V., Aprelon, R., Huber, K., et al. (2016). Recombination is a major driving force of genetic diversity in the anaplasmataceae Ehrlichia ruminantium. Front. Cell. Infect. Microbiol. 6, 1–14. doi:10.3389/fcimb.2016.00111.
Casjens, S., Palmer, N., Van Vugt, R., Huang, W. M., Stevenson, B., Rosa, P., et al. (2000). A bacterial genome in flux: The twelve linear and nine circular extrachromosomal DNAs in an infectious isolate of the Lyme disease spirochete Borrelia burgdorferi. Mol. Microbiol. 35, 490–516. doi:10.1046/j.1365-2958.2000.01698.x.
Casjens, S. R., Di, L., Akther, S., Mongodin, E. F., Luft, B. J., Schutzer, S. E., et al. (2018). Primordial origin and diversification of plasmids in Lyme disease agent bacteria. BMC Genomics 19, 1–24. doi:10.1186/s12864-018-4597-x.
Casjens, S. R., Gilcrease, E. B., Vujadinovic, M., Mongodin, E. F., Luft, B. J., Schutzer, S. E., et al. (2017). Plasmid diversity and phylogenetic consistency in the Lyme disease agent Borrelia burgdorferi. BMC Genomics 18, 1–18. doi:10.1186/s12864-017-3553-5.
Cazares, A., Moore, M. P., Hall, J. P. J., Wright, L. L., Grimes, M., Emond-Rhéault, J. G., et al. (2020). A megaplasmid family driving dissemination of multidrug resistance in Pseudomonas. Nat. Commun. 11, 1–13. doi:10.1038/s41467-020-15081-7.
Cervantes, L., Bustos, P., Girard, L., Santamaría, R. I., Dávila, G., Vinuesa, P., et al. (2011). The conjugative plasmid of a bean-nodulating Sinorhizobium fredii strain is assembled from sequences of two Rhizobium plasmids and the chromosome of a Sinorhizobium strain. BMC Microbiol. 11, 149. doi:10.1186/1471-2180-11-149.
Ch’Ng, S. L., Octavia, S., Xia, Q., Duong, A., Tanaka, M. M., Fukushima, H., et al. (2011). Population structure and evolution of pathogenicity of yersinia pseudotuberculosis. Appl. Environ. Microbiol. 77, 768–775. doi:10.1128/AEM.01993-10.
Chen, L., Mathema, B., Pitout, J. D. D., DeLeo, F. R., and Kreiswirth, B. N. (2014). Epidemic Klebsiella pneumoniae ST258 is a hybrid strain. MBio 5, 1–8. doi:10.1128/mBio.01355-14.
Chen, Y., Stine, O. C., Badger, J. H., Gil, A. I., Nair, G. B., Nishibuchi, M., et al. (2011). Comparative genomic analysis of Vibrio parahaemolyticus: Serotype conversion and virulence. BMC Genomics 12, 294. doi:10.1186/1471-2164-12-294.
Cheng, K., Rong, X., and Huang, Y. (2016). Widespread interspecies homologous recombination reveals reticulate evolution within the genus Streptomyces. Mol. Phylogenet. Evol. 102, 246–254. doi:10.1016/j.ympev.2016.06.004.
Chochua, S., Rivers, J., Mathis, S., Li, Z., Velusamy, S., McGee, L., et al. (2019). Emergent invasive group a streptococcus dysgalactiae subsp. Equisimilis, united states, 2015–2018. Emerg. Infect. Dis. 25, 1543–1547. doi:10.3201/eid2508.181758.
Chu, C., Feng, Y., Chien, A. C., Hu, S., Chu, C. H., and Chiu, C. H. (2008). Evolution of genes on the Salmonella Virulence plasmid phylogeny revealed from sequencing of the virulence plasmids of S. enterica serotype Dublin and comparative analysis. Genomics 92, 339–343. doi:10.1016/j.ygeno.2008.07.010.
Comandatore, F., Sassera, D., Bayliss, S. C., Scaltriti, E., Gaiarsa, S., Cao, X., et al. (2019). Gene Composition as a Potential Barrier to Large Recombinations in the Bacterial Pathogen Klebsiella pneumoniae. Genome Biol. Evol. 11, 3240–3251. doi:10.1093/gbe/evz236.
Costa, J., Teixeira, P. G., D’Avó, A. F., Júnior, C. S., and Veríssimo, A. (2014). Intragenic recombination has a critical role on the evolution of Legionella pneumophila virulence-related effector sidJ. PLoS One 9. doi:10.1371/journal.pone.0109840.
Costa, J., Tiago, I., da Costa, M. S., and Veríssimo, A. (2010). Molecular evolution of Legionella pneumophila dotA gene, the contribution of natural environmental strains. Environ. Microbiol. 12, 2711–2729. doi:10.1111/j.1462-2920.2010.02240.x.
Cowley, L. A., Petersen, F. C., Junges, R., Jimson D. Jimenez, M., Morrison, D. A., and Hanage, W. P. (2018). Evolution via recombination: Cell-to-cell contact facilitates larger recombination events in Streptococcus pneumoniae. PLoS Genet. 14, 1–23. doi:10.1371/journal.pgen.1007410.
Croucher, N. J., Hanage, W. P., Harris, S. R., McGee, L., van der Linden, M., de Lencastre, H., et al. (2014). Variable recombination dynamics during the emergence, transmission and “disarming” of a multidrug-resistant pneumococcal clone. BMC Biol. 12, 1–15. doi:10.1186/1741-7007-12-49.
Croucher, N. J., Kagedan, L., Thompson, C. M., Parkhill, J., Bentley, S. D., Finkelstein, J. A., et al. (2015). Selective and Genetic Constraints on Pneumococcal Serotype Switching. PLoS Genet. 11, 1–21. doi:10.1371/journal.pgen.1005095.
Darch, S. E., McNally, A., Harrison, F., Corander, J., Barr, H. L., Paszkiewicz, K., et al. (2015). Recombination is a key driver of genomic and phenotypic diversity in a Pseudomonas aeruginosa population during cystic fibrosis infection. Sci. Rep. 5, 1–12. doi:10.1038/srep07649.
David, S., Sánchez-Busó, L., Harris, S. R., Marttinen, P., Rusniok, C., Buchrieser, C., et al. (2017). Dynamics and impact of homologous recombination on the evolution of Legionella pneumophila. PLoS Genet. 13, 1–21. doi:10.1371/journal.pgen.1006855.
Davies, R. L., Campbell, S., and Whittam, T. S. (2002). Mosaic structure and molecular evolution of the leukotoxin operon (lktCABD) in Mannheimia (Pasteurella) haemolytica, Mannheimia glucosida, and Pasteurella trehalosi. J. Bacteriol. 184, 266–277. doi:10.1128/JB.184.1.266-277.2002.
De Been, M., Van Schaik, W., Cheng, L., Corander, J., and Willems, R. J. (2013). Recent recombination events in the core genome are associated with adaptive evolution in Enterococcus faecium. Genome Biol. Evol. 5, 1524–1535. doi:10.1093/gbe/evt111.
Desai, P. T., Porwollik, S., Long, F., Cheng, P., Wollam, A., Clifton, S. W., et al. (2013). Evolutionary genomics of Salmonella enterica subspecies. MBio 4, 1–12. doi:10.1128/mBio.00579-12.
Diaz Caballero, J., Clark, S. T., Wang, P. W., Donaldson, S. L., Coburn, B., Tullis, D. E., et al. (2018). A genome-wide association analysis reveals a potential role for recombination in the evolution of antimicrobial resistance in Burkholderia multivorans. PLoS Pathog. 14, 1–30. doi:10.1371/journal.ppat.1007453.
Didelot, X., Achtman, M., Parkhill, J., Thomson, N. R., and Falush, D. (2007). A bimodal pattern of relatedness between the Salmonella Paratyphi A and Typhi genomes: Convergence or divergence by homologous recombination? Genome Res. 17, 61–68. doi:10.1101/gr.5512906.
Didelot, X., Nell, S., Yang, I., Woltemate, S., Van Der Merwe, S., and Suerbaum, S. (2013). Genomic evolution and transmission of Helicobacter pylori in two South African families. Proc. Natl. Acad. Sci. U. S. A. 110, 13880–13885. doi:10.1073/pnas.1304681110.
Dingle, K. E., Elliott, B., Robinson, E., Griffiths, D., Eyre, D. W., Stoesser, N., et al. (2014). Evolutionary history of the Clostridium difficile pathogenicity locus. Genome Biol. Evol. 6, 36–52. doi:10.1093/gbe/evt204.
Donati, C., Hiller, N. L., Tettelin, H., Muzzi, A., Croucher, N. J., Angiuoli, S. V., et al. (2010). Structure and dynamics of the pan-genome of Streptococcus pneumoniae and closely related species. Genome Biol. 11, R107. doi:10.1186/gb-2010-11-10-r107.
Dong, H., Chen, T., Dewhirst, F. E., Fleischmann, R. D., Fraser, C. M., and Duncan, M. J. (1999). Genomic loci of the Porphyromonas gingivalis insertion element IS1126. Infect. Immun. 67, 3416–3423. doi:10.1128/iai.67.7.3416-3423.1999.
Duncan, S. S., Valk, P. L., Shaffer, C. L., Bordenstein, S. R., and Cover, T. L. (2012). J-Western forms of helicobacter pylori caga constitute a distinct phylogenetic group with a widespread geographic distribution. J. Bacteriol. 194, 1593–1604. doi:10.1128/JB.06340-11.
Eder, T., Kobus, S., Stallmann, S., Stepanow, S., Köhrer, K., Hegemann, J. H., et al. (2017). Genome sequencing of Chlamydia trachomatis serovars E and F reveals substantial genetic variation. Pathog. Dis. 75, 1–5. doi:10.1093/femspd/ftx120.
Elliott, B., Dingle, K. E., Didelot, X., Crook, D. W., and Riley, T. V. (2014). The complexity and diversity of the pathogenicity locus in Clostridium difficile clade 5. Genome Biol. Evol. 6, 3159–3170. doi:10.1093/gbe/evu248.
Eto, K. Y., Firth, N., Davis, A. M., Kwong, S. M., Krysiak, M., Lee, Y. T., et al. (2019). Evolution of a 72-Kilobase Cointegrant, Conjugative Multiresistance Plasmid in Community-Associated Methicillin-Resistant Staphylococcus aureus Isolates from the Early 1990s. Antimicrob. Agents Chemother. 63, 1–13. doi:10.1128/AAC.01560-19.
Feng, L., Reeves, P. R., Lan, R., Ren, Y., Gao, C., Zhou, Z., et al. (2008). A recalibrated molecular clock and independent origins for the cholera pandemic clones. PLoS One 3. doi:10.1371/journal.pone.0004053.
Feng, Y., Liu, L., Lin, J., Ma, K., Long, H., Wei, L., et al. (2019). Key evolutionary events in the emergence of a globally disseminated, carbapenem resistant clone in the Escherichia coli ST410 lineage. Commun. Biol. 2, 1–13. doi:10.1038/s42003-019-0569-1.
Ferreira, R., Borges, V., Nunes, A., Nogueira, P. J., Borrego, M. J., and Gomes, J. P. (2012). Impact of loci nature on estimating recombination and mutation rates in chlamydia trachomatis. G3 Genes, Genomes, Genet. 2, 761–768. doi:10.1534/g3.112.002923.
Fewer, D. P., Rouhiainen, L., Jokela, J., Wahlsten, M., Laakso, K., Wang, H., et al. (2007). Recurrent adenylation domain replacement in the microcystin synthetase gene cluster. BMC Evol. Biol. 7, 1–11. doi:10.1186/1471-2148-7-183.
Fondi, M., Bacci, G., Brilli, M., Papaleo, M. C., Mengoni, A., Vaneechoutte, M., et al. (2010). Exploring the evolutionary dynamics of plasmids: The Acinetobacter pan-plasmidome. BMC Evol. Biol. 10. doi:10.1186/1471-2148-10-59.
Gaiarsa, S., Comandatore, F., Gaibani, P., Corbella, M., Valle, C. D., Epis, S., et al. (2015). Genomic epidemiology of Klebsiella pneumoniae in Italy and novel insights into the origin and global evolution of its resistance to carbapenem antibiotics. Antimicrob. Agents Chemother. 59, 389–396. doi:10.1128/AAC.04224-14.
Garneau, J. R., Sekulovic, O., Dupuy, B., Soutourina, O., Monot, M., and Fortier, L.-C. (2018). High Prevalence and Genetic Diversity of Large phiCD211 (phiCDIF1296T)-Like Prophages in Clostridioides difficile. Appl. Environ. Microbiol. 84. doi:10.1128/AEM.02164-17.
Gawlik, D., Ruppelt-Lorz, A., Müller, E., Reißig, A., Hotzel, H., Braun, S. D., et al. (2020). Molecular investigations on a chimeric strain of Staphylococcus aureus sequence type 80. PLoS One 15, 1–14. doi:10.1371/journal.pone.0232071.
Giffard, P. M., Allen, D. M., Milward, C. P., Simpson, C. L., and Jacques, N. A. (1993). Sequence of the gtfK gene of Streptococcus salivarius ATCC 25975 and evolution of the gtf genes of oral streptococci. J. Gen. Microbiol. 139, 1511–1522. doi:10.1099/00221287-139-7-1511.
Gil, R., Sabater-Muñoz, B., Perez-Brocal, V., Silva, F. J., and Latorre, A. (2006). Plasmids in the aphid endosymbiont Buchnera aphidicola with the smallest genomes. A puzzling evolutionary story. Gene 370, 17–25. doi:10.1016/j.gene.2005.10.043.
Gomes, J. P., Bruno, W. J., Nunes, A., Santos, N., Florindo, C., Borrego, M. J., et al. (2007). Evolution of Chlamydia trachomatis diversity occurs by widespread interstrain recombination involving hotspots. Genome Res. 17, 50–60. doi:10.1101/gr.5674706.
Gomez-Valero, L., Rusniok, C., Jarraud, S., Vacherie, B., Rouy, Z., Barbe, V., et al. (2011). Extensive recombination events and horizontal gene transfer shaped the Legionella pneumophila genomes. BMC Genomics 12, 536. doi:10.1186/1471-2164-12-536.
Gordon, J. L., Lefeuvre, P., Escalon, A., Barbe, V., Cruveiller, S., Gagnevin, L., et al. (2015). Comparative genomics of 43 strains of Xanthomonas citri pv. citri reveals the evolutionary events giving rise to pathotypes with different host ranges. BMC Genomics 16. doi:10.1186/s12864-015-2310-x.
Gray, R. R., Mulligan, C. J., Molini, B. J., Sun, E. S., Giacani, L., Godornes, C., et al. (2006). Molecular evolution of the tprC, D, I, K, G, and J genes in the pathogenic genus Treponema. Mol. Biol. Evol. 23, 2220–2233. doi:10.1093/molbev/msl092.
Guo, H. J., Wang, E. T., Zhang, X. X., Li, Q. Q., Zhang, Y. M., Tian, C. F., et al. (2014). Replicon-dependent differentiation of symbiosis-related genes in Sinorhizobium strains nodulating Glycine max. Appl. Environ. Microbiol. 80, 1245–1255. doi:10.1128/AEM.03037-13.
Guo, Q., Mustapha, M. M., Chen, M., Qu, D., Zhang, X., Chen, M., et al. (2018). Evolution of sequence type 4821 clonal complex meningococcal strains in China from prequinolone to quinolone era, 1972-2013. Emerg. Infect. Dis. 24, 683–690. doi:10.3201/eid2404.171744.
Guttman, D. S., Gropp, S. J., Morgan, R. L., and Wang, P. W. (2006). Diversifying selection drives the evolution of the type III secretion system pilus of Pseudomonas syringae. Mol. Biol. Evol. 23, 2342–2354. doi:10.1093/molbev/msl103.
Guy, L., Nystedt, B., Sun, Y., Näslund, K., Berglund, E. C., and Andersson, S. G. E. (2012). A genome-wide study of recombination rate variation in Bartonella henselae. BMC Evol. Biol. 12. doi:10.1186/1471-2148-12-65.
Hao, L., Holden, M. T. G., Wang, X., Andrew, L., Wellnitz, S., Hu, F., et al. (2018). Distinct evolutionary patterns of Neisseria meningitidis serogroup B disease outbreaks at two universities in the USA. Microb. Genomics 4, 1–10. doi:10.1099/mgen.0.000155.
Harrison, O. B., Maiden, M. C. J., and Rokbi, B. (2008). Distribution of transferrin binding protein B gene (tbpB) variants among Neisseria species. BMC Microbiol. 8, 1–10. doi:10.1186/1471-2180-8-66.
Helgason, E., Caugant, D. A., Lecadet, M. M., Chen, Y., Mahillon, J., Lövgren, A., et al. (1998). Genetic diversity of Bacillus cereus/B. thuringiensis isolates from natural sources. Curr. Microbiol. 37, 80–87. doi:10.1007/s002849900343.
Hernández-López, A., Chabrol, O., Royer-Carenzi, M., Merhej, V., Pontarotti, P., and Raoult, D. (2013). To tree or not to tree? Genome-wide quantification of recombination and reticulate evolution during the diversification of strict intracellular bacteria. Genome Biol. Evol. 5, 2305–2317. doi:10.1093/gbe/evt178.
Hill, D. J., Whittles, C., and Virji, M. (2012). A Novel Group of Moraxella catarrhalis UspA Proteins Mediates Cellular Adhesion via CEACAMs and Vitronectin. PLoS One 7. doi:10.1371/journal.pone.0045452.
Hill, K. K., Xie, G., Foley, B. T., Smith, T. J., Munk, A. C., Bruce, D., et al. (2009). Recombination and insertion events involving the botulinum neurotoxin complex genes in Clostridium botulinum types A, B, E and F and Clostridium butyricum type E strains. BMC Biol. 7, 66. doi:10.1186/1741-7007-7-66.
Hoetzinger, M., and Hahn, M. W. (2017). Genomic divergence and cohesion in a species of pelagic freshwater bacteria. BMC Genomics 18, 1–15. doi:10.1186/s12864-017-4199-z.
Höfte, H., de Greve, H., Seurinck, J., Jansens, S., Mahillon, J., Ampe, C., et al. (1986). Structural and functional analysis of a cloned delta endotoxin of Bacillus thuringiensis berliner 1715. Eur. J. Biochem. 161, 273–280. doi:10.1111/j.1432-1033.1986.tb10443.x.
Holt, K. E., Thomson, N. R., Wain, J., Langridge, G. C., Hasan, R., Bhutta, Z. A., et al. (2009). Pseudogene accumulation in the evolutionary histories of Salmonella enterica serovars Paratyphi A and Typhi. BMC Genomics 10, 1–12. doi:10.1186/1471-2164-10-36.
Holt, K., Kenyon, J. J., Hamidian, M., Schultz, M. B., Pickard, D. J., Dougan, G., et al. (2016). Five decades of genome evolution in the globally distributed, extensively antibiotic-resistant Acinetobacter baumannii global clone 1. Microb. Genomics 2, 1–16. doi:10.1099/mgen.0.000052.
Hong, S. F., Chiu, C. H., Chu, C., Feng, Y., and Ou, J. T. (2008). Complete nucleotide sequence of a virulence plasmid of Salmonella enterica serovar Dublin and its phylogenetic relationship to the virulence plasmids of serovars Choleraesuis, Enteritidis and Typhimurium. FEMS Microbiol. Lett. 282, 39–43. doi:10.1111/j.1574-6968.2008.01096.x.
Hudson, C. M., Bent, Z. W., Meagher, R. J., and Williams, K. P. (2014). Resistance determinants and mobile genetic elements of an NDM-1-encoding Klebsiella pneumoniae strain. PLoS One 9. doi:10.1371/journal.pone.0099209.
Ivars-Martínez, E., D’Auria, G., Rodríguez-Valera, F., Sánchez-Porro, C., Ventosa, A., Joint, I., et al. (2008). Biogeography of the ubiquitous marine bacterium Alteromonas macleodii determined by multilocus sequence analysis. Mol. Ecol. 17, 4092–4106. doi:10.1111/j.1365-294X.2008.03883.x.
Jacques, M. A., Denancé, N., Legendre, B., Morel, E., Briand, M., Mississipi, S., et al. (2016). New coffee plantinfecting Xylella fastidiosa variants derived via homologous recombination. Appl. Environ. Microbiol. 82, 1556–1568. doi:10.1128/AEM.03299-15.
Jobling, M. G., and Holmes, R. K. (2012). Type II heat-labile enterotoxins from 50 diverse Escherichia coli isolates belong almost exclusively to the LT-IIc family and may be prophage encoded. PLoS One 7. doi:10.1371/journal.pone.0029898.
Joseph, S. J., Didelot, X., Gandhi, K., Dean, D., and Read, T. D. (2011). Interplay of recombination and selection in the genomes of Chlamydia trachomatis. Biol. Direct 6, 28. doi:10.1186/1745-6150-6-28.
Joseph, S. J., Didelot, X., Rothschild, J., De Vries, H. J. C., Morré, S. A., Read, T. D., et al. (2012). Population genomics of chlamydia trachomatis: Insights on drift, selection, recombination, and population structure. Mol. Biol. Evol. 29, 3933–3946. doi:10.1093/molbev/mss198.
Kim, G., Ha, N. Y., Min, C. K., Kim, H. Il, Yen, N. T. H., Lee, K. H., et al. (2017). Diversification of Orientia tsutsugamushi genotypes by intragenic recombination and their potential expansion in endemic areas. PLoS Negl. Trop. Dis. 11, 1–21. doi:10.1371/journal.pntd.0005408.
Knight, D. R., Elliott, B., Chang, B. J., Perkins, T. T., and Riley, T. V. (2015). Diversity and evolution in the genome of clostridium difficile. Clin. Microbiol. Rev. 28, 721–741. doi:10.1128/CMR.00127-14.
Knupp, C., Wiens, G. D., Faisal, M., Call, D. R., Cain, K. D., Nicolas, P., et al. (2019). Large-scale analysis of Flavobacterium psychrophilum multilocus sequence typing genotypes recovered from North American salmonids indicates that both newly identified and recurrent clonal complexes are associated with disease. Appl. Environ. Microbiol. 85, 1–14. doi:10.1128/AEM.02305-18.
Ko, K. S., Kim, J. W., Kim, J. M., Kim, W., Chung, S. I., Kim, I. J., et al. (2004). Population structure of the Bacillus cereus group as determined by sequence analysis of six housekeeping genes and the plcR gene. Infect. Immun. 72, 5253–5261. doi:10.1128/IAI.72.9.5253-5261.2004.
Krebes, J., Didelot, X., Kennemann, L., and Suerbaum, S. (2014). Bidirectional genomic exchange between Helicobacter pylori strains from a family in Coventry, United Kingdom. Int. J. Med. Microbiol. 304, 1135–1146. doi:10.1016/j.ijmm.2014.08.007.
Kurmayer, R., and Gumpenberger, M. (2006). Diversity of microcystin genotypes among populations of the filamentous cyanobacteria Planktothrix rubescens and Planktothrix agardhii. Mol. Ecol. 15, 3849–3861. doi:10.1111/j.1365-294X.2006.03044.x.
Lamelas, A., Harris, S. R., Röltgen, K., Dangy, J. P., Hauser, J., Kingsley, R. A., et al. (2014). Emergence of a new epidemic neisseria meningitidis serogroup a clone in the African meningitis belt: High-resolution picture of genomic changes that mediate immune evasion. MBio 5, 1–11. doi:10.1128/mBio.01974-14.
Lara-Ramírez, E. E., Segura-Cabrera, A., Guo, X., Yu, G., García-Pérez, C. A., and Rodríguez-Pérez, M. A. (2011). New implications on genomic adaptation derived from the helicobacter pylori genome comparison. PLoS One 6. doi:10.1371/journal.pone.0017300.
Lee, I., and Davies, R. L. (2011). Evidence for a common gene pool and frequent recombinational exchange of the tbpBA operon in Mannheimia haemolytica, Mannheimia glucosidal and Bibersteinia trehalosi. Microbiology 157, 123–135. doi:10.1099/mic.0.041236-0.
Li, M., Shen, X., Yan, J., Han, H., Zheng, B., Liu, D., et al. (2011). GI-type T4SS-mediated horizontal transfer of the 89K pathogenicity island in epidemic Streptococcus suis serotype 2. Mol. Microbiol. 79, 1670–1683. doi:10.1111/j.1365-2958.2011.07553.x.
Liao, J., Orsi, R. H., Carroll, L. M., Kovac, J., Ou, H., Zhang, H., et al. (2019). Serotype-specific evolutionary patterns of antimicrobial-resistant Salmonella enterica. BMC Evol. Biol. 19, 1–20. doi:10.1186/s12862-019-1457-5.
Lista, F., Faggioni, G., Valjevac, S., Ciammaruconi, A., Vaissaire, J., Le Doujet, C., et al. (2006). Genotyping of Bacillus anthracis strains based on automated capillary 25-loci Multiple Locus Variable-Number Tandem Repeats Analysis. BMC Microbiol. 6, 1–14. doi:10.1186/1471-2180-6-33.
Liu, L., Cui, Y., Zheng, B., Jiang, S., Yu, W., Shen, P., et al. (2016). Analysis of tigecycline resistance development in clinical Acinetobacter baumannii isolates through a combined genomic and transcriptomic approach. Sci. Rep. 6, 1–12. doi:10.1038/srep26930.
Liu, Q., Xin, Y. H., Zhou, Y. G., and Chen, W. X. (2018). Multilocus sequence analysis of homologous recombination and diversity in Arthrobacter sensu lato named species and glacier-inhabiting strains. Syst. Appl. Microbiol. 41, 23–29. doi:10.1016/j.syapm.2017.08.002.
Losada, L., Ronningf, C. M., Deshazer, D., Woods, D., Fedorova, N., Kim, H. S., et al. (2010). Continuing evolution of Burkholderia mallei through genome reduction and large-scale rearrangements. Genome Biol. Evol. 2, 102–116. doi:10.1093/gbe/evq003.
Lucidarme, J., Scott, K. J., Ure, R., Smith, A., Lindsay, D., Stenmark, B., et al. (2016). An international invasive meningococcal disease outbreak due to a novel and rapidly expanding serogroup w strain, Scotland and Sweden, July to August 2015. Eurosurveillance 21, 1–9. doi:10.2807/1560-7917.ES.2016.21.45.30395.
Lysén, M., Österlund, A., Rubin, C. J., Persson, T., Persson, I., and Herrmann, B. (2004). Characterization of ompA Genotypes by Sequence Analysis of DNA from All Detected Cases of Chlamydia trachomatis Infections during 1 Year of Contact Tracing in a Swedish County. J. Clin. Microbiol. 42, 1641–1647. doi:10.1128/JCM.42.4.1641-1647.2004.
Mansfield, M. J., Tremblay, B. J. M., Zeng, J., Wei, X., Hodgins, H., Worley, J., et al. (2020). Phylogenomics of 8,839 Clostridioides difficile genomes reveals recombination-driven evolution and diversification of toxin A and B. PLoS Pathog. 16, 1–24. doi:10.1371/journal.ppat.1009181.
McBride, A. J. A., Cerqueira, G. M., Suchard, M. A., Moreira, A. N., Zuerner, R. L., Reis, M. G., et al. (2009). Genetic diversity of the Leptospiral immunoglobulin-like (Lig) genes in pathogenic Leptospira spp. Infect. Genet. Evol. 9, 196–205. doi:10.1016/j.meegid.2008.10.012.
McMillan, D. J., Kaul, S. Y., Bramhachari, P. V., Smeesters, P. R., Vu, T., Karmarkar, M. G., et al. (2011). Recombination drives genetic diversification of streptococcus dysgalactiae subspecies equisimilis in a region of streptococcal endemicity. PLoS One 6. doi:10.1371/journal.pone.0021346.
Mendoza-Elizalde, S., Cortés-Márquez, A. C., Zuñiga, G., Cerritos, R., Valencia-Mayoral, P., Sánchez, A. C., et al. (2019). Inference from the analysis of genetic structure of Helicobacter pylori strains isolates from two paediatric patients with recurrent infection. BMC Microbiol. 19, 1–15. doi:10.1186/s12866-019-1554-z.
Mihasan, M., and Brandsch, R. (2013). PAO1 of arthrobacter nicotinovorans and the spread of catabolic traits by horizontal gene transfer in gram-positive soil bacteria. J. Mol. Evol. 77, 22–30. doi:10.1007/s00239-013-9576-x.
Mikalsen, B., Boison, G., Skulberg, O. M., Fastner, J., Davies, W., Gabrielsen, T. M., et al. (2003). Natural variation in the microcystin synthetase operon mcyABC and impact on microcystin production in Microcystis strains. J. Bacteriol. 185, 2774–2785. doi:10.1128/JB.185.9.2774-2785.2003.
Miller, J. C., and Stevenson, B. (2003). Immunological and genetic characterization of Borrelia burgdorferi BapA and EppA proteins. Microbiology 149, 1113–1125. doi:10.1099/mic.0.26120-0.
Monteil, C. L., Cai, R., Liu, H., Mechan Llontop, M. E., Leman, S., Studholme, D. J., et al. (2013). Nonagricultural reservoirs contribute to emergence and evolution of Pseudomonas syringae crop pathogens. New Phytol. 199, 800–811. doi:10.1111/nph.12316.
Morales, M., García, P., De La Campa, A. G., Liñares, J., Ardanuy, C., and García, E. (2010). Evidence of localized prophage-host recombination in the lytA gene, encoding the major pneumococcal autolysin. J. Bacteriol. 192, 2624–2632. doi:10.1128/JB.01501-09.
Mouton, L., Thierry, M., Henri, H., Baudin, R., Gnankine, O., Reynaud, B., et al. (2012). Evidence of diversity and recombination in Arsenophonus symbionts of the Bemisia tabaci species complex. BMC Microbiol. 12, S10. doi:10.1186/1471-2180-12-S1-S10.
Muñoz, M., Ríos-Chaparro, D. I., Patarroyo, M. A., and Ramírez, J. D. (2017). Determining Clostridium difficile intra-taxa diversity by mining multilocus sequence typing databases. BMC Microbiol. 17, 1–12. doi:10.1186/s12866-017-0969-7.
Murawska, E., Fiedoruk, K., and Swiecicka, I. (2014). Modular genetic architecture of the toxigenic plasmid pIS56-63 harboring cry1Ab21 in Bacillus thuringiensis subsp. thuringiensis strain IS5056. Polish J. Microbiol. 63, 147–156. doi:10.33073/pjm-2014-020.
Muzzi, A., Mora, M., Pizza, M., Rappuoli, R., and Donati, C. (2013). Conservation of meningococcal antigens in the genus Neisseria. MBio 4, 1–12. doi:10.1128/mBio.00163-13.
Muzzi, A., Moschioni, M., Covacci, A., Rappuoli, R., and Donati, C. (2008). Pilus operon evolution in Streptococcus pneumoniae is driven by positive selection and recombination. PLoS One 3. doi:10.1371/journal.pone.0003660.
Naamala, J., Jaiswal, S. K., and Dakora, F. D. (2016). Microsymbiont diversity and phylogeny of native bradyrhizobia associated with soybean (Glycine max L. Merr.) nodulation in South African soils. Syst. Appl. Microbiol. 39, 336–344. doi:10.1016/j.syapm.2016.05.009.
Neemuchwala, A., Teatero, S., Athey, T. B. T., McGeer, A., and Fittipaldi, N. (2016). Capsular Switching and Other Large-Scale Recombination Events in Invasive Sequence Type 1 Group B Streptococcus. Emerg. Infect. Dis. 22, 1941–1944. doi:10.3201//eid2211.152064.
Nesbø, C. L., Swithers, K. S., Dahle, H., Haverkamp, T. H. A., Birkeland, N. K., Sokolova, T., et al. (2015). Evidence for extensive gene flow and Thermotoga subpopulations in subsurface and marine environments. ISME J. 9, 1532–1542. doi:10.1038/ismej.2014.238.
Newberry, E. A., Bhandari, R., Minsavage, G. V., Timilsina, S., Jibrin, M. O., Kemble, J., et al. (2019). Independent evolution with the gene flux originating from multiple Xanthomonas species explains genomic heterogeneity in Xanthomonas perforans. Appl. Environ. Microbiol. 85, 1–17. doi:10.1128/AEM.00885-19.
Ng, V., and Lin, W. J. (2014). Comparison of assembled Clostridium botulinum A1 genomes revealed their evolutionary relationship. Genomics 103, 94–106. doi:10.1016/j.ygeno.2013.12.003.
Nudel, K., Zhao, X., Basu, S., Dong, X., Hoffmann, M., Feldgarden, M., et al. (2018). Genomics of Corynebacterium striatum, an emerging multidrug-resistant pathogen of immunocompromised patients. Clin. Microbiol. Infect. 24, 1016.e7-1016.e13. doi:10.1016/j.cmi.2017.12.024.
Nystedt, B., Frank, A. C., Thollesson, M., and Andersson, S. G. E. (2008). Diversifying selection and concerted evolution of a type IV secretion system in Bartonella. Mol. Biol. Evol. 25, 287–300. doi:10.1093/molbev/msm252.
Orsi, R. H., Borowsky, M. L., Lauer, P., Young, S. K., Nusbaum, C., Galagan, J. E., et al. (2008). Short-term genome evolution of Listeria monocytogenes in a non-controlled environment. BMC Genomics 9, 1–17. doi:10.1186/1471-2164-9-539.
Pandya, G. A., McEllistrem, M. C., Venepally, P., Holmes, M. H., Jarrahi, B., Sanka, R., et al. (2011). Monitoring the long-term molecular epidemiology of the pneumococcus and detection of potential “vaccine escape” strains. PLoS One 6. doi:10.1371/journal.pone.0015950.
Parker, M. A. (2012). Legumes select symbiosis island sequence variants in Bradyrhizobium. Mol. Ecol. 21, 1769–1778. doi:10.1111/j.1365-294X.2012.05497.x.
Paziewska, A., Harris, P. D., Zwolińska, L., Bajer, A., and Siński, E. (2011). Recombination Within and Between Species of the Alpha Proteobacterium Bartonella Infecting Rodents. Microb. Ecol. 61, 134–145. doi:10.1007/s00248-010-9735-1.
Planet, P. J., Kachlany, S. C., Fine, D. H., DeSalle, R., and Figurski, D. H. (2003). The widespread colonization island of Actinobacillus actinomycetemcomitans. Nat. Genet. 34, 193–198. doi:10.1038/ng1154.
Potnis, N., Kandel, P. P., Merfa, M. V., Retchless, A. C., Parker, J. K., Stenger, D. C., et al. (2019). Patterns of inter- and intrasubspecific homologous recombination inform eco-evolutionary dynamics of Xylella fastidiosa. ISME J. 13, 2319–2333. doi:10.1038/s41396-019-0423-y.
Prisilla, A., Prathiviraj, R., and Chellapandi, P. (2017). Molecular Evolutionary Constraints that Determine the Avirulence State of Clostridium botulinum C2 Toxin. J. Mol. Evol. 84, 174–186. doi:10.1007/s00239-017-9791-y.
Rahbar, M. R., Zarei, M., Jahangiri, A., Khalili, S., Nezafat, N., Negahdaripour, M., et al. (2019). Trimeric autotransporter adhesins in Acinetobacter baumannii, coincidental evolution at work. Infect. Genet. Evol. 71, 116–127. doi:10.1016/j.meegid.2019.03.023.
Rasigade, J. P., Hollandt, F., and Wirth, T. (2018). Genes under positive selection in the core genome of pathogenic Bacillus cereus group members. Infect. Genet. Evol. 65, 55–64. doi:10.1016/j.meegid.2018.07.009.
Rishishwar, L., Katz, L. S., Sharma, N. V., Rowe, L., Frace, M., Thomas, J. D., et al. (2012). Genomic basis of a polyagglutinating isolate of Neisseria meningitidis. J. Bacteriol. 194, 5649–5656. doi:10.1128/JB.06604-11.
Rivas, R., Martens, M., de Lajudie, P., and Willems, A. (2009). Multilocus sequence analysis of the genus Bradyrhizobium. Syst. Appl. Microbiol. 32, 101–110. doi:10.1016/j.syapm.2008.12.005.
Rocha, E. P. C., and Blanchard, A. (2002). Genomic repeats, genome plasticity and the dynamics of Mycoplasma evolution. Nucleic Acids Res. 30, 2031–2042. doi:10.1093/nar/30.9.2031.
Rolo, J., Worning, P., Nielsen, J. B., Bowden, R., Bouchami, O., Damborg, P., et al. (2017). Evolutionary origin of the staphylococcal cassette chromosome mec (SCCmec). Antimicrob. Agents Chemother. 61, 1–16. doi:10.1128/AAC.02302-16.
Roulis, E., Bachmann, N., Humphrys, M., Myers, G., Huston, W., Polkinghorne, A., et al. (2015a). Phylogenetic analysis of human Chlamydia pneumoniae strains reveals a distinct Australian indigenous clade that predates European exploration of the continent. BMC Genomics 16. doi:10.1186/s12864-015-2281-y.
Roulis, E., Bachmann, N. L., Myers, G. S. A., Huston, W., Summersgill, J., Hudson, A., et al. (2015b). Comparative genomic analysis of human Chlamydia pneumoniae isolates from respiratory, brain and cardiac tissues. Genomics 106, 373–383. doi:10.1016/j.ygeno.2015.09.008.
Rounge, T. B., Rohrlack, T., Kristensen, T., and Jakobsen, K. S. (2008). Recombination and selectional forces in cyanopeptolin NRPS operons from highly similar, but geographically remote Planktothrix strains. BMC Microbiol. 8, 1–10. doi:10.1186/1471-2180-8-141.
Sabat, A. J., Wladyka, B., Kosowska-Shick, K., Grundmann, H., Van Dijl, J. M., Kowal, J., et al. (2008). Polymorphism, genetic exchange and intragenic recombination of the aureolysin gene among Staphylococcus aureus strains. BMC Microbiol. 8, 1–12. doi:10.1186/1471-2180-8-129.
Sánchez-Busó, L., Comas, I., Jorques, G., and González-Candelas, F. (2014). Recombination drives genome evolution in outbreak-related Legionella pneumophila isolates. Nat. Genet. 46, 1205–1211. doi:10.1038/ng.3114.
Santos-Júnior, C. D., Veríssimo, A., and Costa, J. (2016). The recombination dynamics of Staphylococcus aureus inferred from spA gene. BMC Microbiol. 16, 1–16. doi:10.1186/s12866-016-0757-9.
Sawires, Y. S., and Songer, J. G. (2006). Clostridium perfringens: Insight into virulence evolution and population structure. Anaerobe 12, 23–43. doi:10.1016/j.anaerobe.2005.10.002.
Schink, A. K., Kadlec, K., Kaspar, H., Mankertz, J., and Schwarz, S. (2013). Analysis of extended-spectrum-β-lactamase-producing Escherichia coli isolates collected in the GERM-Vet monitoring programme. J. Antimicrob. Chemother. 68, 1741–1749. doi:10.1093/jac/dkt123.
Schubert, S., Nörenberg, D., Clermont, O., Magistro, G., Wieser, A., Romann, E., et al. (2010). Prevalence and phylogenetic history of the TcpC virulence determinant in Escherichia coli. Int. J. Med. Microbiol. 300, 429–434. doi:10.1016/j.ijmm.2010.02.006.
Schultz, M. B., Thanh, D. P., Hoan, N. T. Do, Wick, R. R., Ingle, D. J., Hawkey, J., et al. (2016). Repeated local emergence of carbapenem-resistant Acinetobacter baumannii in a single hospital ward. Microb. Genomics 2, 1–15. doi:10.1099/mgen.0.000050.
Sharma, V. K., Akavaram, S., Schaut, R. G., and Bayles, D. O. (2019). Comparative genomics reveals structural and functional features specific to the genome of a foodborne Escherichia coli O157:H7. BMC Genomics 20, 1–18. doi:10.1186/s12864-019-5568-6.
Shu, C., Zhang, F., Chen, G., Joseph, L., Barqawi, A., Evans, J., et al. (2017). A natural hybrid of a Bacillus thuringiensis Cry2A toxin implicates Domain I in specificity determination. J. Invertebr. Pathol. 150, 35–40. doi:10.1016/j.jip.2017.09.002.
Siozios, S., Ioannidis, P., Klasson, L., Andersson, S. G. E., Braig, H. R., and Bourtzis, K. (2013). The Diversity and Evolution of Wolbachia Ankyrin Repeat Domain Genes. PLoS One 8. doi:10.1371/journal.pone.0055390.
Smelov, V., Vrbanac, A., van Ess, E. F., Noz, M. P., Wan, R., Eklund, C., et al. (2017). Chlamydia trachomatis strain types have diversified regionally and globally with evidence for recombination across geographic divides. Front. Microbiol. 8, 1–14. doi:10.3389/fmicb.2017.02195.
Smith, N. H., Beltran, P., and Selander, R. K. (1990). Recombination of Salmonella phase 1 flagellin genes generates new serovars. J. Bacteriol. 172, 2209–2216. doi:10.1128/jb.172.5.2209-2216.1990.
Sogge, H., Rohrlack, T., Rounge, T. B., Sønstebø, J. H., Tooming-Klunderud, A., Kristensen, T., et al. (2013). Gene flow, recombination, and selection in cyanobacteria: Population structure of geographically related Planktothrix freshwater strains. Appl. Environ. Microbiol. 79, 508–515. doi:10.1128/AEM.02417-12.
Spagnoletti, M., Ceccarelli, D., Rieux, A., Fondi, M., Taviani, E., Fani, R., et al. (2014). Acquisition and evolution of SXT-R391 integrative conjugative elements in the seventh-pandemic Vibrio cholerae lineage. MBio 5, 2–10. doi:10.1128/mBio.01356-14.
Spoor, L. E., Richardson, E., Richards, A. C., Wilson, G. J., Mendonca, C., Gupta, R. K., et al. (2015). Recombination-mediated remodelling of host–pathogen interactions during staphylococcus aureus niche adaptation. Microb. Genomics 1, 1–14. doi:10.1099/mgen.0.000036.
Spuesens, E. B. M., Oduber, M., Hoogenboezem, T., Stuijter, M., Hartwig, N. G., van Rossum, A. M. C., et al. (2009). Sequence variations in RepMP2/3 and RepMP4 elements reveal intragenomic homologous DNA recombination events in Mycoplasma pneumoniae. Microbiology 155, 2182–2196. doi:10.1099/mic.0.028506-0.
Starcevic, A., Diminic, J., Zucko, J., Elbekali, M., Schlosser, T., Lisfi, M., et al. (2011). A novel docking domain interface model predicting recombination between homoeologous modular biosynthetic gene clusters. J. Ind. Microbiol. Biotechnol. 38, 1295–1304. doi:10.1007/s10295-010-0909-0.
Štaudová, B., Strouhal, M., Zobaníková, M., Čejková, D., Fulton, L. L., Chen, L., et al. (2014). Whole Genome Sequence of the Treponema pallidum subsp. endemicum Strain Bosnia A: The Genome Is Related to Yaws Treponemes but Contains Few Loci Similar to Syphilis Treponemes. PLoS Negl. Trop. Dis. 8. doi:10.1371/journal.pntd.0003261.
Stevenson, B., Casjens, S., and Rosa, P. (1998). Evidence of past recombination events among the genes encoding the Erp antigens of Borrelia burgdorferi. Microbiology 144, 1869–1879. doi:10.1099/00221287-144-7-1869.
Sugiyama, T., Kido, N., Kato, Y., Koide, N., Yoshida, T., and Yokochi, T. (1997). Evolutionary relationship among rfb gene clusters synthesizing mannose homopolymer as O-specific polysaccharides in Escherichia coli and Klebsiella. Gene 198, 111–113. doi:10.1016/s0378-1119(97)00300-4.
Tamarit, D., Neuvonen, M. M., Engel, P., Guy, L., and Andersson, S. G. E. (2018). Origin and evolution of the bartonella gene transfer agent. Mol. Biol. Evol. 35, 451–464. doi:10.1093/molbev/msx299.
Thrane, S. W., Taylor, V. L., Freschi, L., Kukavica-Ibrulj, I., Boyle, B., Laroche, J., et al. (2015). The widespread multidrug-resistant serotype O12 pseudomonas aeruginosa clone emerged through concomitant horizontal transfer of serotype antigen and antibiotic resistance gene clusters. MBio 6, 1–10. doi:10.1128/mBio.01396-15.
Tidjani, A. R., Lorenzi, J. N., Toussaint, M., Van Dijk, E., Naquin, D., Lespinet, O., et al. (2019). Massive gene flux drives genome diversity between sympatric streptomyces conspecifics. MBio 10, 1–12. doi:10.1128/mBio.01533-19.
Timilsina, S., Jibrin, M. O., Potnis, N., Minsavage, G. V., Kebede, M., Schwartz, A., et al. (2015). Multilocus sequence analysis of xanthomonads causing bacterial spot of tomato and pepper plants reveals strains generated by recombination among species and recent global spread of Xanthomonas gardneri. Appl. Environ. Microbiol. 81, 1520–1529. doi:10.1128/AEM.03000-14.
Timilsina, S., Pereira-Martin, J. A., Minsavage, G. V., Iruegas-Bocardo, F., Abrahamian, P., Potnis, N., et al. (2019). Multiple recombination events drive the current genetic structure of xanthomonas perforans in Florida. Front. Microbiol. 10, 1–13. doi:10.3389/fmicb.2019.00448.
Toro, N., Martínez-Abarca, F., and Fernández-López, M. (2016). The early events underlying genome evolution in a localized Sinorhizobium meliloti population. BMC Genomics 17, 1–14. doi:10.1186/s12864-016-2878-9.
Tsai, Y. H. L., Orsi, R. H., Nightingale, K. K., and Wiedmann, M. (2006). Listeria monocytogenes internalins are highly diverse and evolved by recombination and positive selection. Infect. Genet. Evol. 6, 378–389. doi:10.1016/j.meegid.2006.01.004.
Tsuru, T., and Kobayashi, I. (2008). Multiple genome comparison within a bacterial species reveals a unit of evolution spanning two adjacent genes in a tandem paralog cluster. Mol. Biol. Evol. 25, 2457–2473. doi:10.1093/molbev/msn192.
Turner, C. E., Holden, M. T. G., Blane, B., Horner, C., Peacock, S. J., and Sriskandan, S. (2019). The emergence of successful Streptococcus pyogenes lineages through convergent pathways of capsule loss and recombination directing high toxin expression. MBio 10, 1–20. doi:10.1128/mBio.02521-19.
Van Berkum, P., and Fuhrmann, J. J. (2009). Evidence from internally transcribed spacer sequence analysis of soybean strains that extant Bradyrhizobium spp. are likely the Products of Reticulate Evolutionary Events. Appl. Environ. Microbiol. 75, 78–82. doi:10.1128/AEM.01408-08.
van Hal, S. J., Ip, C. L. C., Ansari, M. A., Wilson, D. J., Espedido, B. A., Jensen, S. O., et al. (2016). Evolutionary dynamics of Enterococcus faecium reveals complex genomic relationships between isolates with independent emergence of vancomycin resistance. Microb. genomics 2. doi:10.1099/mgen.0.000048.
Venturini, C., Hassan, K. A., Chowdhury, P. R., Paulsen, I. T., Walker, M. J., and Djordjevic, S. P. (2013). Sequences of two related multiple antibiotic resistance virulence plasmids sharing a unique IS26-related molecular signature isolated from different Escherichia coli pathotypes from different hosts. PLoS One 8, 1–14. doi:10.1371/journal.pone.0078862.
Verne, S., Johnson, M., Bouchon, D., and Grandjean, F. (2007). Evidence for recombination between feminizing Wolbachia in the isopod genus Armadillidium. Gene 397, 58–66. doi:10.1016/j.gene.2007.04.006.
Waine, D. J., Honeybourne, D., Smith, E. G., Whitehouse, J. L., and Dowson, C. G. (2009). Cross-sectional and longitudinal multilocus sequence typing of Pseudomonas aeruginosa in cystic fibrosis sputum samples. J. Clin. Microbiol. 47, 3444–3448. doi:10.1128/JCM.00459-09.
Wang, P., Zhang, C., Zhu, Y., Deng, Y., Guo, S., Peng, D., et al. (2013a). The resolution and regeneration of a cointegrate plasmid reveals a model for plasmid evolution mediated by conjugation and oriT site-specific recombination. Environ. Microbiol. 15, 3305–3318. doi:10.1111/1462-2920.12177.
Wang, X., Xiong, X., Cao, W., Zhang, C., Werren, J. H., and Wang, X. (2020a). Phylogenomic Analysis of Wolbachia Strains Reveals Patterns of Genome Evolution and Recombination. Genome Biol. Evol. 12, 2508–2520. doi:10.1093/gbe/evaa219.
Wang, Y., Peng, D., Dong, Z., Zhu, L., Guo, S., and Sun, M. (2013b). Cloning and analysis of a large plasmid pBMB165 from Bacillus thuringiensis revealed a novel plasmid organization. PLoS One 8, 1–7. doi:10.1371/journal.pone.0081746.
Wang, Z., Wang, K., Bravo, A., Soberón, M., Cai, J., Shu, C., et al. (2020b). Coexistence of cry9 with the vip3A Gene in an Identical Plasmid of Bacillus thuringiensis Indicates Their Synergistic Insecticidal Toxicity. J. Agric. Food Chem. 68, 14081–14090. doi:10.1021/acs.jafc.0c05304.
Wardal, E., Kuch, A., Gawryszewska, I., Żabicka, D., Hryniewicz, W., and Sadowy, E. (2017). Diversity of plasmids and Tn1546-type transposons among VanA Enterococcus faecium in Poland. Eur. J. Clin. Microbiol. Infect. Dis. 36, 313–328. doi:10.1007/s10096-016-2804-8.
Watanabe, S., Ito, T., Sasaki, T., Li, S., Uchiyama, I., Kishii, K., et al. (2009). Genetic diversity of staphylocoagulase genes (coa): Insight into the evolution of variable chromosomal virulence factors in Staphylococcus aureus. PLoS One 4. doi:10.1371/journal.pone.0005714.
Werren, J. H., and Bartos, J. D. (2001). Recombination in Wolbachia. Curr. Biol. 11, 431–435. doi:10.1016/S0960-9822(01)00101-4.
Whatmore, A. M., Kapur, V., Sullivan, D. J., Musser, J. M., and Kehoe, M. A. (1994). Non‐congruent relationships between variation in emm gene sequences and the population genetic structure of group A streptococci. Mol. Microbiol. 14, 619–631. doi:10.1111/j.1365-2958.1994.tb01301.x.
Williams, L. E., and Wernegreen, J. J. (2015). Genome evolution in an ancient bacteria-ant symbiosis: Parallel gene loss among Blochmannia spanning the origin of the ant tribe Camponotini. PeerJ 2015, 1–25. doi:10.7717/peerj.881.
Wright, M. S., Iovleva, A., Jacobs, M. R., Bonomo, R. A., and Adams, M. D. (2016). Genome dynamics of multidrug-resistant Acinetobacter baumannii during infection and treatment. Genome Med. 8, 1–12. doi:10.1186/s13073-016-0279-y.
Wu, J., Yu, T., Bao, Q., and Zhao, F. (2009). Evidence of extensive homologous recombination in the core genome of rickettsia. Comp. Funct. Genomics 2009, 1–5. doi:10.1155/2009/510270.
Wu, Y. W., Doak, T. G., and Ye, Y. (2013). The gain and loss of chromosomal integron systems in the Treponema species. BMC Evol. Biol. 13, 1. doi:10.1186/1471-2148-13-16.
Wyres, K. L., Gorrie, C., Edwards, D. J., Wertheim, H. F. L., Hsu, L. Y., Van Kinh, N., et al. (2015). Extensive capsule locus variation and large-scale genomic recombination within the Klebsiella pneumoniae clonal group 258. Genome Biol. Evol. 7, 1267–1279. doi:10.1093/gbe/evv062.
Yabuki, M., Nakao, M., and Fukunaga, M. (1999). Genetic diversity and the absence of regional differences of Borrelia garinii as demonstrated by ospA and ospB gene sequence analysis. Microbiol. Immunol. 43, 1097–1102. doi:10.1111/j.1348-0421.1999.tb03366.x.
Yahara, K., Kawai, M., Furuta, Y., Takahashi, N., Handa, N., Tsuru, T., et al. (2012). Genome-wide survey of mutual homologous recombination in a highly sexual bacterial species. Genome Biol. Evol. 4, 628–640. doi:10.1093/gbe/evs043.
Zeng, Q., Wang, J., Bertels, F., Giordano, P. R., Chilvers, M. I., Huntley, R. B., et al. (2017). Recombination of virulence genes in divergent acidovorax avenae strains that infect a common host. Mol. Plant-Microbe Interact. 30, 813–828. doi:10.1094/MPMI-06-17-0151-R.
